# Supplementary material for: Gender-Specificity of Fatigue and Concerns Related to the COVID-19 Pandemic—A Report on the Polish Population
Source: Int J Environ Res Public Health. 2023 Apr 5;20(7):5407. doi: 10.3390/ijerph20075407 (PMC10094230; doi:10.3390/ijerph20075407)
Supplement: Supplementary file 1 [file ijerph-20-05407-s001.zip]

Archive with 1 entries (1 files):
- ijerph-2127368-supplementary.pdf
